# Supplementary material for: Fully Symmetric Cyclodextrin Polycarboxylates: How to Determine Reliable Protonation Constants from NMR Titration Data
Source: Int J Mol Sci. 2022 Nov 21;23(22):14448. doi: 10.3390/ijms232214448 (PMC9696085; doi:10.3390/ijms232214448)
Supplement: Supplementary file 1 [file ijms-23-14448-s001.zip]

Archive with 1 entries (1 files):
- ijms-2029871-supplementary.pdf
